# Supplementary material for: Molecular Interrogation of the Feeding Behaviour of Field Captured Individual Insects for Interpretation of Multiple Host Plant Use
Source: PLoS One. 2012 Sep 19;7(9):e44435. doi: 10.1371/journal.pone.0044435 (PMC3446930; doi:10.1371/journal.pone.0044435)
Supplement: Table S1 — Incidence records of the green mirid Creontiades dilutus obtained from a survey of the literature and field survey results from the present study. (Attached as Excel datafile). (XLSX) [file pone.0044435.s001.xlsx]

## Sheet: Sheet1
Table S1 (Supplementary data) Incidence records of C. dilutus obtained from a survey of the literature and field survey results from the present study.
Family	Species	Common Name	Juveniles Present	Reference
Aizoaceae	Tetragonia tetragonoides	New Zealand spinach	N	D
Aizoaceae	Trianthema portulacastrum		Y	A
Amaranthaceae	Alternanthera nodiflora	Common joyweed	Y	D
Apiaceae	Trachymene glaucifolia	Blue parsnip	Y	B
Asteraceae	Calotis multicaulis	Burr daisy	N	B
Asteraceae	Flaveria australasica	Speedy weed	N	B
Asteraceae	Helianthus annuus	Sunflower	Y	A, C, D, E
Asteraceae	Ixiolaena chloroleuca		N	B
Asteraceae	Rhodanthe floribunda		Y	B
Asteraceae	Senecio glossanthus	Slender groundsel	N	B
Asteraceae	Silybum marianum	Variegated thistle	Y	D
Asteraceae	Verbesina encelioides	Wild sunflower	Y	D, B, E
Asteraceae	Xanthium occidentale	Noogoora burr	N	D
Asteraceae	Blumea saxatilis		Y	E
Asteraceae	Brachyscome campylocarpa		Y	E
Asteraceae	Epaltes cunninghamii		Y	E
Asteraceae	Polycalymma stuartii	Poached-egg daisy	N	E
Asteraceae	Senecio depressicola		N	E
Asteraceae	Senecio gregorii	Annual yellowtop, fleshy groundsel	Y	E
Boraginaceae	Echium plantagineum	Paterson's curse	NR	C
Boraginaceae	Trichodesma zeylanicum var. zeylanicum	Camel bush, cattle bush	N	E
Brassicaceae	Rapistrum rugosum	Wild turnip	Y	D, B, E
Brassicaceae	Sisymbrium thellungii	African turnip weed	N	A
Brassicaceae	Blennodia pterosperma	Wild stock, native stock	Y	E
Brassicaceae	Phlegmatospermum cochlearinum		Y	E
Brassicaceae	Sysimbrium irio	London rocket	N	E
Cactaceae	Aporocactus flagelliformis		NR	C
Chenopodiaceae	Salsola kali	Salwort	N	A
Chenopodiaceae	Atriplex angulata	Angular saltbush	N	E
Chenopodiaceae	Chenopodium auricomum	Queensland bluebush	N	E
Compositae	Carthamus tinctorius	Safflower	Y	D
Compositae	Gnaphalium luteo-album	Jersey cudweed	N	A
Compositae	Sonchus oleraceus	Common sow-thistle	N	A, E
Cucurbitaceae	Citrullus vulgaris	Melon	NR	C
Cucurbitaceae	Cucumis sativus	Cucumber	NR	C
Fabaceae	Cajanus cajan	Pigeon pea	Y	A, C, E
Fabaceae	Crotalaria sp.	Rattlepod	Y	B, C
Fabaceae	Cullen cinereum	Annual verbine	Y	B, E
Fabaceae	Glycine max	Soy bean	Y	A
Fabaceae	Indigofera hirsuta	Hairy indigo	Y	B
Fabaceae	Lupinus sp.	Lupine	Y	D, C
Fabaceae	Macroptilium atropurpureum	Siratro	N	B
Fabaceae	Medicago polymorpha	Burr medic	Y	A, E
Fabaceae	Medicago sativa	Lucerne	Y	A, B, D, C, E
Fabaceae	Melilotus indicus	Hexham scent	Y	A, B
Fabaceae	Phaseolus vulgaris	Green bean	Y	D, C
Fabaceae	Pisum sativum	Pea	NR	C
Fabaceae	Rhynchosia minima	Rhyncosia	Y	B, C
Fabaceae	Sesbania cannabina	Sesbania	Y	B, D
Fabaceae	Vigna radiata	Mung bean	Y	A, B, D, C
Fabaceae	Vigna unguiculata	Cowpea	NR	C
Fabaceae	Cicer arietinum	Chick pea	N	E
Fabaceae	Crotalaria eremaea	Loose flowered rattlepod, bluebush pea	Y	E
Fabaceae	Crotalaria dissitiflora	Grey rattlepod, plains rattlepod	Y	E
Fabaceae	Cullen australasicum	Cullen	Y	E
Fabaceae	Swainsona galegifolia	Gilgai darling pea, down's pea bush	Y	E
Fabaceae	Trigonella suavissima	Channel clover	Y	E
Fabaceae	Vicia sativa subsp nigra	Narrow leaf vetch	Y	E
Geraniaceae	Erodium cygnorum	Blue storksbill, wild geranium	Y	E
Goodeniacea	Goodeniacea heterochila		N	B
Goodeniaceae	Goodenia cycloptera		Y	E
Goodeniaceae	Scaevola parvibarbata		Y	E
Gramineae	Avena sativa	Oat	NR	C
Gramineae	Dactylis glomerata	Cocksfoot	NR	C
Gramineae	Echinochloa crus-galli	Barnyard grass	N	A
Gramineae	Ehrharta erecta	Panic veldt grass	N	A
Gramineae	Paspalum dialatum	Paspalum	N	A
Gramineae	Sorghum bicolor	Sorghum	N	A
Gramineae	Triticum aestivum	Wheat	NR	C
Haloragaceae	Haloragis glauca	Glauca	Y	D
Liliaceae	Asparagus officinalis	Asparagus	NR	C
Malvaceae	Gossypium hirsutum	Cotton	Y	A, B, D, C, E
Malvaceae	Malva parviflora	Marshmallow	N	C, D, E
Malvaceae	Malva australiana	Australian hollyhock, flood mallow	Y	E
Molluginaceae	Glinus lotoides	Hairy carpet weed	Y	D
Myrtaceae	Leptospermum/ Melaleuca spp.	Teatree	NR	C
Polygonaceae	Rheum rhabarbarum	Rhubarb	NR	C
Rosaceae	Malus pumila	Apple	NR	C
Rosaceae	Prunus persica	Peach	NR	C
Rosaceae	Pyrus communis	Pear	NR	C
Rosaceae	Rosa sp	Rose	NR	C
Rosaceae	Rubus idaeus	Raspberry	NR	C
Rutaceae	Citrus limon	Lemon	NR	C
Rutaceae	Citrus sinensis	Orange	NR	C
Scrophulariaceae	Stemodia florulenta		N	E
Solanaceae	Datura inoxia	Thornapple	N	D
Solanaceae	Lycopersicon esculenum	Tomato	NR	C
Solanaceae	Solanum nigrum	Black berry nightshade	Y	D
Solanaceae	Solanum tuberosum	Potato	NR	C
Umbelliferae	Coriandrum sativum	Coriander	N	D
Umbelliferae	Umbelliferae		NR	C
Verbenaceae	Verbena litoralis		Y	A, B
Verbenaceae	Verbena supina	Trailing verbena	Y	D
Verbenaceae	Verbena tenuisecta	Mayne's pest	Y	A, B, C
Vitaceae	Vitis vinifera	Grape	NR	C
Zygophyllaceae	Tribulus terrestris	Caltrop	Y	A, B
Zygophyllaceae	Zygophyllum lodocarpum		N	E
A = Chinajariyaong 1987, B = Miles 1996, C = Malipatil and Cassis 1997, D = Khan 1999, E = Present study.
