# Supplementary material for: Molecular Interrogation of the Feeding Behaviour of Field Captured Individual Insects for Interpretation of Multiple Host Plant Use
Source: PLoS One. 2012 Sep 19;7(9):e44435. doi: 10.1371/journal.pone.0044435 (PMC3446930; doi:10.1371/journal.pone.0044435)
Supplement: Table S2 — Creontiades dilutus collection data showing all sites sampled during the field survey reported in this paper. (Attached as Excel datafile). (XLSX) [file pone.0044435.s002.xlsx]

## Sheet: Sheet1
Location	Plant Host	Common Name	Family	Date	Lat	Long	Elev	Total	Mean	Juveniles?
S of Biloela	Medicago polymorpha	Burr medic	Fabaceae	2007-07-28	150.607	24.5043	161	0	0	NA
Biloela	Medicago sativa	Lucerne	Fabaceae	2007-07-28	150.513	24.374	169	0	0	NA
Biloela	Medicago sativa	Lucerne	Fabaceae	2007-07-28	150.522	24.3753	176	0	0	NA
Biloela	Medicago sativa	Lucerne	Fabaceae	2007-07-28	150.523	24.377	171	0	0	NA
Biloela	Malva parviflora	Blue storksbill, wild geranium	Geraniaceae	2007-07-28	150.519	24.3749	172	0	0	NA
Emerald	Cicer arietnum	Chick Pea	Fabaceae	2007-07-29	148.092	23.4657	190	0	0	NA
Emerald	Malva parviflora	Wild Turnip	Malvaceae	2007-07-29	148.092	23.4657	190	0	0	NA
Emerald	Vicia sativa subsp nigra	Vetch	Fabaceae	2007-07-29	148.092	23.4657	190	0	0	NA
Emerald	Malvastrum americanum	Spiked malvastrum	Malvaceae	2007-07-29	148.092	23.4657	190	1	0.1	N
Emerald	Cicer arietnum	Chick Pea	Fabaceae	2007-07-29	148.092	23.4657	190	0	0	NA
Emerald	Medicago polymorpha	Burr medic	Fabaceae	2007-07-29	148.161	23.5013	183	0	0	NA
Emerald	Milk Thistle	Asteraceae	Malvaceae	2007-07-29	148.198	23.4985	170	0	0	NA
Emerald	Malva parviflora	Blue storksbill, wild geranium	Malvaceae	2007-07-29	148.198	23.4985	170	0	0	NA
Emerald	Medicago sativa	Lucerne	Fabaceae	2007-07-29	148.209	23.5789	191	0	0	NA
Emerald	Verbesina enclioides	Wild Sunflower	Asteraceae	2007-07-29	148.114	23.5558	163	2	0.2	N
Barcaldine	Solanun nigrum	Blackberry nightshade	Solanacae	2007-07-30	145.281	23.5515	256	0	0	NA
Barcaldine	Medicago polymorpha	Burr medic	Fabaceae	2007-07-30	145.281	23.5515	256	0	0	NA
Barcaldine	Atriplex muelleri	Muellers salltbush	Chenopodiaceae	2007-07-30	145.131	23.5419	270	0	0	NA
Longreach	Medicago polymorpha	Burr medic	Fabaceae	2007-07-30	144.224	23.438	188	0	0	NA
Longreach	Atriplex muelleri	Muellers salltbush	Chenopodiaceae	2007-07-30	144.224	23.438	188	0	0	NA
Winton	Cullen pallidum	Bullamon lucerne, white scurfpea	Fabaceae	2007-07-31	142.45	22.2384	169	0	0	NA
Winton	Crotalaria dissitiflora	Grey rattlepod, plains rattlepod	Fabaceae	2007-07-31	142.45	22.2384	169	2	0.2	N
Winton	Senna occidentalis	Coffee senna, arsenic bush	Caesalpiniaceae	2007-07-31	142.111	22.2149	226	0	0	NA
S of Boulia	Cullen cinereum	Annual Verbine, native lucerne	Fabaceae	2007-08-01	139.671	23.4144	192	146	14.6	Y
S of Boulia	Stemodia florulenta	Blue-rod	Plantaginaceae	2007-08-01	139.671	23.4162	115	2	0.2	N
S of Boulia	Sclerolaena birchii	Galvanised burr	Chenopodiaceae	2007-08-01	139.669	23.4164	114	0	0	NA
S of Boulia	Cullen australasicum	Native verbine	Fabaceae	2007-07-31	139.655	23.4156	119	33	3.3	Y
S of Boulia	Sclerolaena birchii	Galvanised burr	Chenopodiaceae	2007-07-31	139.655	23.4156	119	0	0	NA
N of Bedourie	Cullen cinereum	Annual Verbine, native lucerne	Fabaceae	2007-08-01	139.547	23.944	105	102	10.2	Y
N of Bedourie	Sclerolaena birchii	Galvanised burr	Chenopodiaceae	2007-08-01	139.547	23.944	105	0	0	NA
N of Bedourie	Crotalaria eremaea	Loose flowered rattlepod, bluebush pea	Fabaceae	2007-08-01	139.545	24.1212	99	70	7	Y
N of Bedourie	Scaevola parvibarbata	Small-beard Fanflower	Goodeniaceae	2007-08-01	139.545	24.1212	99	38	3.8	Y
N of Bedourie	Trichodesma zeylanicum var. zeylanicum	Camel bush, cattle bush	Boraginaceae	2007-08-01	139.545	24.1212	99	8	0.8	Y
Bedourie	Cullen cinereum	Annual Verbine, native lucerne	Fabaceae	2007-08-01	139.466	24.3709	79	344	34.4	Y
Bedourie	Ptilotus polystachyus	Green Pussytail	Amaranthaceae	2007-08-01	139.465	24.3741	86	0	0	NA
Bedourie	Crotalaria eremaea	Loose flowered rattlepod, bluebush pea	Fabaceae	2007-08-01	139.465	24.3741	86	84	8.4	Y
Birdsville	Cullen cinereum/ Medicago lupinila	Annual Verbine, native lucerne	Fabaceae	2007-08-02	139.055	25.8794	37	62	6.2	Y
Birdsville	Crotalaria eremaea	Loose flowered rattlepod, bluebush pea	Fabaceae	2007-08-02	139.054	25.8797	56	38	3.8	N
S of Birdsville	Senecio depressicola	N/A	Asteraceae	2007-08-03	139.078	26.6707	21	5	0.5	Y
S of Birsville	Epaltes cunninghamii	N/A	Asteraceae	2007-08-03	139.078	26.6707	21	3	0.3	Y
Simpson Rig rd	Blennodia pterosperma	Wild stock, native stock	Brassicaceae	2007-08-04	137.279	26.5743	18	31	3.1	Y
Simpson Rig rd	Goodenia cycloptera	N/A	Goodeniaceae	2007-08-04	137.279	26.5743	18	4	0.4	Y
Simpson Rig rd	Senecio gregorii	Annual yellowtop, fleshy groundsel	Asteraceae	2007-08-04	137.274	26.5742	17	3	0.3	N
Simpson WAA	Blennodia pterosperma	Wild stock, native stock	Brassicaceae	2007-08-05	137.042	26.3232	67	12	1.2	N
Simpson WAA	Ptilotus polystachyus	Green mulla mulla	Amaranthaceae	2007-08-05	137.042	26.3232	67	0	0	NA
Simpson WAA	Ptilotus latifolius	Tangled mulla-mulla	Amaranthaceae	2007-08-05	137.042	26.3232	67	0	0	NA
Simpson WAA	Polycalymma stuartii	Poached-egg daisy	Asteraceae	2007-08-05	137.042	26.3232	67	1	0.1	Y
Simpson WAA	Senecio gregorii	Annual yellowtop, fleshy groundsel	Asteraceae	2007-08-05	137.042	26.3232	67	14	1.4	Y
Simpson QAA	Crotalaria eremaea	Loose flowered rattlepod, bluebush pea	Fabaceae	2007-08-06	138.819	25.9011	29	15	1.5	Y
Simpson QAA	Ptilotus latifolius	Tangled mulla-mulla	Amaranthaceae	2007-08-06	138.819	25.9011	29	0	0	NA
Simpson QAA	Trichodesma zeylanicum var. zeylanicum	Camel bush, cattle bush	Boraginaceae	2007-08-06	138.819	25.9011	29	0	0	NA
Simpson QAA	Cullen australasicum	Tall Verbine, Georgina lucerne	Fabaceae	2007-08-07	138.819	25.9011	29	109	10.9	Y
Simpson QAA	Atriplex angulata	Fan saltbush, angular saltbush	Chenopodiaceae	2007-08-07	138.819	25.9011	29	2	0.2	Y
Simpson QAA	Chenopodium auricomum	Queensland bluebush	Chenopodiaceae	2007-08-07	138.819	25.9011	29	4	0.4	N
Simpson QAA	Calotis plumulifera	Wooly headed Burr daisy	Asteraceae	2007-08-07	138.819	25.9011	29	7	0.7	Y
Eyre Creek	Cullen australasicum	Tall Verbine, Georgina lucerne	Fabaceae	2007-08-07	138.854	25.9002	36	240	24	Y
Eyre Creek	Malva australiana	Australian Hollyhock, flood mallow	Malvaceae	2007-08-07	138.854	25.9002	36	6	0.6	N
Eyre Creek	Blumea saxatilis	N/A	Asteraceae	2007-08-07	138.854	25.9002	36	18	1.8	Y
Lake Moonda	Brachysome campylocarpa	N/A	Asteraceae	2007-08-08	140.345	25.8428	51	8	0.8	Y
Coopers Ck Innaminka	Cullen australasicum	Tall Verbine, Georgina lucerne	Fabaceae	2007-08-09	140.734	27.7411	30	30	3	Y
Stretzlecki	Senecio gregorii	Annual yellowtop, fleshy groundsel	Asteraceae	2007-08-09	140.651	27.9368	41	7	0.7	N
Stretzlecki	Blennodia pterosperma	Wild stock, native stock	Brassicaceae	2007-08-09	140.188	28.4923	21	48	4.8	Y
Stretzlecki	Senecio gregorii	Annual yellowtop, fleshy groundsel	Asteraceae	2007-08-09	140.188	28.4923	21	8	0.8	N
Milparinka	Swainsona galegifolia	Gilgai Darling pea, Down's pea bush	Fabaceae	2007-08-10	141.915	29.5757	160	78	7.8	Y
Milparinka	Trigonella suavissima	Coopers clover	Fabaceae	2007-08-10	141.915	29.5757	160	19	1.9	Y
Milparinka	Atriplex holocarpa	Pop saltbush	Chenopodiaceae	2007-08-10	141.915	29.5757	160	0	0	NA
Milparinka	Sysimbrium irio	London rocket	Brassicaceae	2007-08-10	141.915	29.5757	160	48	4.8	N
Milparinka	Cullen pallidum	Bullamon lucerne, white scurfpea	Fabaceae	2007-08-10	141.915	29.5757	160	19	1.9	Y
Tilpa	Erodium cygnorum	Blue storksbill, wild geranium	Geraniaceae	2007-08-11	144.416	30.9365	83	21	2.1	Y
Tilpa	Medicago polymorpha	Burr medic	Fabaceae	2007-08-11	144.416	30.9365	83	0	0	NA
Tilpa	Sysimbrium irio	London rocket	Brassicaceae	2007-08-11	144.416	30.9365	83	0	0	NA
W of Bourke	Erodium cygnorum	Blue storksbill, wild geranium	Geraniaceae	2007-08-11	145.814	30.1743	100	7	0.7	NA
Brewarrina	Erodium cygnorum	Blue storksbill, wild geranium	Geraniaceae	2007-08-12	146.777	29.952	77	42	4.2	Y
Brewarrina	Sonchus oleraceus	Common sowthistle	Asteraceae	2007-08-12	146.777	29.952	77	0	0	NA
Brewarrina	Medicago sativa	Lucerne	Fabaceae	2007-08-12	146.35	29.9615	115	2	0.2	N
Walgett	Malva parviflora	Wild Turnip	Malvaceae	2007-08-12	148.155	29.9995	132	5	0.5	N
Walgett	Sonchus oleraceus	Common sowthistle	Asteraceae	2007-08-12	148.155	29.9995	132	32	3.2	Y
Narrabri	Vicia sativa subsp nigra	Vetch	Fabaceae	2007-08-13	149.789	30.3203	201	0	0	NA
Narrabri	Sonchus oleraceus	Common sowthistle	Asteraceae	2007-08-13	149.789	30.3203	201	0	0	NA
Narrabri	Medicago polymorpha	Burr medic	Fabaceae	2007-08-13	149.789	30.3203	201	0	0	NA
Narrabri	Malva parviflora	Wild Turnip	Malvaceae	2007-08-13	149.792	30.3256	207	2	0.2	Y
Narrabri	Vicia sativa subsp nigra	Vetch	Fabaceae	2007-08-13	149.778	30.3151	207	2	0.2	Y
